# Supplementary material for: Do Parental and Peer Support Protect Adjustment in the Face of Ethnic Discrimination? A Comparison between Refugee Youth and Youth of Immigrant Descent
Source: Int J Environ Res Public Health. 2021 Nov 16;18(22):12016. doi: 10.3390/ijerph182212016 (PMC8625724; doi:10.3390/ijerph182212016)
Supplement: Supplementary file 1 [file ijerph-18-12016-s001.zip]

Archive with 1 entries (1 files):
- ijerph-1426046-supplementary.pdf
